# Supplementary material for: Clinical Characteristics and Outcomes of Malaria Patients in the Aseer Region, Saudi Arabia: A Retrospective Study (2022–2025)
Source: Trop Med Infect Dis. 2026 Apr 20;11(4):108. doi: 10.3390/tropicalmed11040108 (PMC13120656; doi:10.3390/tropicalmed11040108)
Supplement: Supplementary file 1 [file tropicalmed-11-00108-s001.zip]

Archive with 1 entries (1 files):
- tropicalmed-4204366-supplementary.pdf
